# Supplementary material for: PEDOT: PSS/AuNPs-Based Composite as Voltammetric Sensor for the Detection of Pirimicarb
Source: Polymers (Basel). 2023 Jan 31;15(3):739. doi: 10.3390/polym15030739 (PMC9919558; doi:10.3390/polym15030739)
Supplement: Supplementary file 1 [file polymers-15-00739-s001.zip]

Archive with 1 entries (1 files):
- polymers-2139136-supplementary.pdf
